# Supplementary material for: Exploration of the molecular characteristics and potential clinical significance of shared immune-related genes between preterm preeclampsia and term preeclampsia
Source: BMC Pregnancy Childbirth. 2024 Aug 15;24:543. doi: 10.1186/s12884-024-06526-8 (PMC11328443; doi:10.1186/s12884-024-06526-8)
Supplement: Supplementary file 3 — Supplementary Material 3 [file 12884_2024_6526_MOESM3_ESM.xlsx]

## Sheet: Sheet1
Preeclampsia with preterm birth	Preeclampsia with term birth
nodeName	nodeName
ACE	FAM86B3P
ACER2	INSL4
ACKR2	PPARG
ACVR1B	ZNF626
ACVRL1	ADAM9
ADORA2A	BACH1
ADRB1	C1orf21
ADRB2	C7orf43
AFF3	DARS
AGAP1	ELK1
ALDOA	FAM83B
ALDOAP2	FHL2
ANG	GAPDH
ANKRD20A5P	HILPDA
ANKZF1	HPS3
ARHGAP17	IPMK
ARHGAP27	LDHA
ARPC5	NRIP1
ARSI	P4HA1
BMPR2	PARD3
BTD	PDK1
C10orf90	PLOD2
C16orf74	PRKAB2
C4BPB	RAB8B
C4orf3	SLC16A1
C5	SLC2A3
C8orf58	STC1
C9orf129	TES
CAMSAP3	nodeName
CARD16	LRRFIP1
CARHSP1	MTHFD2
CASC10	CDC42SE2
CAST	CHN2
CCDC183	DOCK5
CCL28	FNBP1L
CCL8	HACD2
CLCN5	MR1
CLDN4	PDIA4
COL17A1	RBFOX2
COX4I1	nodeName
CRH	TNFSF10
CSF2RB	CD22
CSH2	CD276
CSHL1	CD9
CT47A10	CERCAM
CTLA4	CITED2
CXXC1	COTL1
CYB561	CRABP2
CYP11A1	CXCR6
CYP26A1	EFNA1
CYP2J2	FN1
DERL3	GLIPR1
DGKZ	IL1R2
DIO2	IL2RB
DNM2	ISM2
DPRX	ITM2B
EBI3	KRT7
ELMO1	LGALS3BP
ENG	NOTUM
ERCC6	PLAC8
ERGIC1	PRG2
ERVK3-2	PTGES
FABP4	PTK2B
FAM102B	SEMA5A
FAM110A	SERPINE1
FAM156B	SERPINE2
FAM168B	TAP2
FAM184A	TCF7L2
FLJ34503	TIMP3
FLT1	TPM1
GALE	XCR1
GALK1	IFITM1
GATA3	USP18
GBA	APOBEC3A
GBE1	CCL20
GLA	CCL8
GLIS3	CCRL2
GLUL	CXCL8
GPER1	IL1RN
GPR157	IRF9
GPR17	MSR1
GPR32	MX1
GPR32.1	MX2
GRAMD2	OAS1
GREM2	OASL
GRINA	RSAD2
GSN	XAF1
GSTA3	nodeName
GUCA2A	FAM25C
HENMT1	FLT1
HERPUD1	GLUL
HEXB	GPR32
HEY1	HSPA2
HILPDA	IL1RAP
HK2	INHBA
HMGCS1	LEP
HMOX1	LIMS1
HRAS	LTBP1
HSD11B2	LYN
HSD17B1	MAP3K8
HSD3B2	MICAL3
HSF5	MIF
HSPA2	MORC4
IDS	NDRG1
IGSF3	NFKBIA
IL1RAP	NPEPPS
INHA	OR2W3
INHBA	PIK3CB
IRF2BP2	PIK3R1
IRF3	PLEKHM3
KCNIP3	PROCR
KCNK1	SEMA7A
KIF2A	SOD1
KIT	ACER2
KLHL3	ACKR2
KLHL31	ACSF2
KLRD1	ADAM12
KRT17	AGPAT5
LCAL1	AHNAK
LEP	ALDOA
LIMS1	ALKBH5
LINGO3	ANKRD36
LMBR1L	ANXA4
LOC283588	ARHGEF35
LOC401472	ARID3A
LPL	ARRDC3
LRRC1	BASP1
LTBP1	BCAR3
LTF	BCL6
LYN	BDNF
MAGEA3	BHLHE40
MAP3K8	BNIP3L
MAPK8	C12orf75
MGAT3	C5
MGAT5	C7orf49
MICAL3	C9orf129
MID1	CALM1
MIF	CCL28
MIIP	CCND3
MINOS1	CCR7
MLPH	CCSAP
MME	CDK19
MORC4	HFE
MTUS1	XCL1
MUC1	RBP7
MVB12B	TNFRSF10B
MXI1	HMOX1
MYO7A	OSMR
MYO7B	CDO1
NCCRP1	CEBPA
NCOR2	CEBPB
NDRG1	CEBPD
NFKBIA	CGB1
NICN1	CGB3
NPEPPS	CGB5
NPNT	CLIC3
NRCAM	CLIC4
NTRK2	CREB5
OCRL	CRH
OPRK1	CRKL
OR51B5	CSH2
OSMR	CSHL1
OTUB2	CSNK1E
P4HA1	CSNK2A2
P4HA2	CTLA4
PAM	CYP11A1
PC	DCP2
PCP4L1	DDA1
PELI1	DEGS1
PHF21A	DNM2
PHLDB3	DSP
PHYHIP	DUSP1
PIFO	DUSP5P1
PIK3CB	EAF1
PIK3R1	EFHD1
PIR	EFNB1
PKD1L2	EGLN1
PKD2	ENG
PLCB3	EPS8L1
PLEC	ERGIC1
PLOD2	ERO1A
PLPP5	ERP44
PNCK	ERRFI1
PNP	ERVH48-1
PRKD3	ERVK3-2
PRO2012	ESYT2
PROCR	EZR
PRRG1	FAM120A
PTGIS	FAM120AOS
PTHLH	FAM156B
PYDC2	FAM168B
RAB11FIP1	FAM43A
RALYL	FGF9
RAP1GAP2	FKBP8
RBM3	FLNB
RBP7	FOSL2
RHEB	FOXJ3
S100A6	FSTL3
SCARB1	FUT11
SDC4	FXYD3
SDHA	GALNT2
SELE	GATA3
SEMA3D	GPER1
SEMA3G	GPR157
SEMA4C	GPX3
SEMA7A	GREM2
SERPINA3	GRHL1
SFR1	GSE1
SH3BP2	GUCA2A
SHC3	HERPUD1
SLC11A2	HMGB3
SLC25A30	HN1L
SLC26A2	HPCAL1
SLC2A1	HS6ST1
SLC45A4	HTRA1
SLC52A1	HTRA4
SLC6A8	IER3
SOD1	IGFBP5
SPTLC3	IGSF3
SRA1	IGSF8
SRSF5	IL27RA
ST8SIA6	ILVBL
STEAP3	INHA
STK24	INSIG1
TDRKH	IRF2BP2
TET3	IRF2BPL
TFAP2A	ISM1
TGFB1	ITGA5
TGFBR3	ITPRIP
TGM1	JUNB
TMEM107	JUP
TMEM236	KIF2A
TMEM91	KLF3
TNFAIP8	KLF4
TNFRSF10D	KMT2E
TRAK1	KRT19
USP18	KRT23
VAV3	LEPROTL1
VDR	LGALS8
WBP1L	LIMCH1
XBP1	LIMD1
ZCCHC2	LOC728613
ZNF331	LRRC1
ZNF554	LRRC8A
nodeName	LTF
DCUN1D2	MAFF
EIF4B	MAML2
ERLIN1	MAN1C1
ERMAP	MARCKS
FYB	MAST4
GIGYF2	MED12L
GPATCH8	MED13L
GTF2IRD2B	MFSD4B
GTF2IRD2B.1	MGAT3
GTF2IRD2B.2	MME
GTF2IRD2B.3	MMP14
KAT6A	MOB3A
MDK	MTMR4
MLLT4	MTUS1
OTUD4	MYOF
PLEKHA1	NABP1
SEC31A	NEBL
SP1	NECTIN4
TOR1AIP2	NEDD9
ZNF740	NEURL1
nodeName	NFIL3
2022-03-10	NNAT
A3GALT2	OCRL
AANAT	OPRK1
AATK	P2RY2
ABCB8	PAM
ABCC6	PAPPA2
ABCC8	PARD6B
ABCE1	PDLIM2
ABHD17B	PEG3
ABLIM1	PELI1
ACHE	PIK3AP1
ACOT6	PKM
ACOT7	PKNOX1
ACOT9	PLA2G16
ACP1	PLEC
ACPP	PLEKHA6
ACSL6	PLIN2
ACSM2A	PLXNC1
ACTL10	POR
ACTN2	POSTN
ACTN3	PRRG1
ACVR2A	PRRG4
ADAL	PTBP3
ADAMTSL1	PTPRU
ADAMTSL4-AS1	RASSF8
ADCYAP1	RBM22
ADGRA1	RBM3
ADGRD2	RCAN1
ADGRL1	RDH13
ADIG	RFK
ADIPOQ	RHBDD2
ADM2	RHOB
ADRA1A	SARAF
ADRA1D	SASH1
ADRA2B	SCARB1
AGAP5	SEMA3D
AGBL1	SEMA4B
AGER	SEMA4C
AGRP	SERPINA3
AGXT	SERPINB9
AIFM3	SERTAD2
AIPL1	SFXN3
AIRE	SH3BP2
AJAP1	SH3BP5
AK6	SH3PXD2A
ALDH18A1	SH3TC2
ALDOB	SIGLEC6
ALG13	SLC11A1
ALOX12	SLC11A2
ALOX15B	SLC16A3
ALPK1	SLC19A3
AMER3	SLC2A1
AMH	SLC35F2
ANGPT4	SLC6A6
ANGPTL7	SLCO2A1
ANKRD20A19P	SMAD6
ANKRD34A	SMARCA1
ANKRD34B	SMIM5
ANO6	SNX9
ANO7	SPTLC3
ANO9	STC2
APOA1	STK24
APOA4	SUN2
APOBEC3H	SWAP70
AQP12B	SYDE1
AQP2	TACC1
AQP7P1	TBC1D22A
ARHGDIG	TECR
ARID3C	TFAP2A
ARL10	TMCC3
ARMC5	TNFRSF10D
ARNTL	TPBG
ARSE	TRAF3IP2
ARSH	TREM1
ART5	TRIM24
ARTN	TRIP10
ASB18	TSC22D2
ASH2L	TSTD1
ASMTL-AS1	TXNRD1
ASPG	UBE2Q2
ASRGL1	UCA1
ASTL	VEGFC
ATE1	WDR91
ATL3	WFS1
ATP1A2	WWC3
ATP2B3	WWTR1
ATP4A	ZC2HC1A
ATP4B	ZFP36L1
ATPAF1	ZMYND8
AURKC	ZNF462
AVP	ZNF703
AWAT1
AZGP1
BACH2
BANF2
BARX1
BBS9
BCL7A
BICDL2
BMP3
BMP8A
BMPR1A
BPIFA1
BPIFB1
BPIFB2
BPIFB3
BPIFB4
BPY2B
BRAT1
BSX
BTBD9
BUB3
C10orf111
C10orf62
C11orf86
C12orf29
C12orf74
C14orf180
C15orf59
C16orf78
C16orf89
C19orf60
C1orf116
C1orf123
C1orf167
C1orf189
C1orf229
C1QL3
C1QL4
C20orf27
C22orf24
C22orf34
C22orf42
C2CD4B
C2orf15
C2orf27B
C2orf48
C2orf54
C2orf71
C2orf73
C2orf76
C2orf80
C3orf22
C4BPA
C5orf60
C6orf136
C6orf141
C6orf222
C6orf223
C7orf57
C7orf61
C8A
C8B
C8G
C9orf106
C9orf116
C9orf131
C9orf131.3
C9orf139
C9orf170
C9orf172
CA7
CACNA1B
CACNA1C
CACNA1E
CACNA1I
CACNA2D2
CACNG1
CACYBP
CALCA
CALN1
CAMP
CARD8
CARMIL2
CASP8
CBL
CBLN3
CCDC122
CCDC177
CCDC43
CCDC58
CCDC78
CCKAR
CCL1
CCL19
CCL24
CCL25
CCL27
CCNO
CCR10
CCR4
CCR9
CD1C
CD1D
CD1E
CD247
CD70
CD79A
CD8A
CDC23
CDHR4
CDRT15
CDY2B
CEACAM16
CEACAM20
CELA1
CELF4
CEMP1
CEP131
CEP85L
CERKL
CFAP157
CFAP73
CFAP74
CFC1B
CGB3
CGB5
CHCHD1
CHGA
CHGB
CHIA
CHIT1
CHM
CHMP3
CHRM1
CHRM4
CHRNA1
CHRNA2
CHRNA3
CHRNA4
CHRNA7
CHRNB4
CHRND
CIB4
CIITA
CKAP5
CKMT2
CLCC1
CLCF1
CLCN1
CLCNKA
CLDN20
CLEC18B
CLRN2
CMA1
CMPK1
CMTM5
CNGA3
CNGA4
CNOT4
COL4A3
COL4A4
COL7A1
COL9A2
COMMD5
COMMD9
CPEB1
CPLX2
CPLX3
CPN2
CPT1A
CRHR1
CRLF1
CRTC1
CRX
CRYBB2
CSF3
CST4
CST9
CSTF3
CTBS
CTF1
CTU2
CUL1
CXCL17
CXCL5
CYB5RL
CYHR1
CYP11B2
CYP1A2
CYP21A2
CYP27C1
CYP2A6
CYP2E1
CYS1
D2HGDH
DACOR1
DANT2
DAPK2
DAPL1
DBNDD1
DBX1
DBX2
DCAF12L2
DCAF4L1
DCAF8L1
DDC
DEFB103A
DEFB119
DEFB132
DENND1B
DENND1B.1
DENR
DEPDC5
DHRS7C
DHX16
DIO3OS
DKC1
DKFZP434K028
DKFZp779M0652
DMKN
DMP1
DMPK
DMRTC1B
DNAH10
DNAH17
DNAJC19
DNAJC21
DNM1P35
DNM1P46
DOC2B
DPP6
DRD2
DRD3
DRD4
DROSHA
DTWD1
DUOX2
DUOXA2
DUPD1
DUSP15
DUSP27
EDN2
EDN3
EED
EEF1DP3
EFL1
EFR3B
EIF2AK2
EIF2AK4
EIF3B
EIF4E1B
ELN
ENKD1
ENTPD2
EPHA10
EPHA8
EPWW6493
EPX
EREG
ESM1
ESR1
ESRRB
EVX2
EXO5
EXOC5.2
EXOSC10
F12
F2
F7
FA2H
FAAP20
FAAP20.1
FAAP20.2
FABP2
FABP6
FAHD1
FAM110C
FAM129C
FAM131B
FAM133B
FAM159A
FAM163B
FAM166A
FAM183BP
FAM19A3
FAM19A5
FAM209A
FAM221B
FAM227A
FAM24A
FAM32A
FAM35A
FAM3D
FAM47C
FAM53A
FAM69C
FAM78B
FAM83F
FAM86JP
FAM96A
FAM99A
FAT3
FAXDC2
FBF1
FBXL19
FBXO41
FBXO43
FBXO44
FBXO46
FBXO48
FBXO7
FCN2
FCRL6
FCRLB
FECH
FEZF1
FGD3
FGF11
FGF16
FGF17
FGF18
FGF19
FGF20
FGF21
FGF22
FGF23
FGF3
FGF4
FGF5
FGF6
FGF8
FGFR4
FGFRL1
FLG2
FLJ11710
FLJ20712
FLJ25758
FLJ30901
FLJ31713
FLJ32154
FLJ35816
FLJ37035
FLJ37786
FLJ40194
FLJ40536
FLJ41327
FLJ42220
FLJ42258
FLJ44385
FLJ44477
FLJ44896
FLJ46365
FSD2
FTO
FUOM
FUT1
FUT2
FUT3
FUT6
GAB4
GABBR1
GABRA1
GABRD
GAD2
GAL
GALNTL6
GALP
GALR2
GAST
GBX1
GCGR
GDF10
GDF11
GDF2
GDF3
GDF5
GDF5OS
GDF7
GFAP
GGCX
GHRH
GHRHR
GHRL
GIPR
GJB1
GJD4
GLP1R
GLRA4
GLT8D1
GLTPD2
GNG5
GNRH2
GNRHR2
GOLGA2P10
GOLGA2P11
GOLGA6L10
GOLGA7B
GOLGA8DP
GOLGA8O
GOSR2
GP2
GP9
GPC2
GPHB5
GPR139
GPR179
GPR89A
GPRIN2
GPX8
GRAP2
GRB2
GRIA1
GRIK3
GRIN1
GRIN2A
GRIN2C
GRIP2
GRM4
GRM5
GRM8
GS52
GSTM1
GSTM4
GTF2H2C_2
GTF2H2C_2.1
GTF2H2C_2.2
GTF2H2C_2.3
GTSF1L
GUCA1A
GUCY2D
H2AFB1
H2BFWT
HAMP
HAO2
HAP1
HAPLN4
HAUS5
HAX1
HBCBP
HDAC1
HDLBP
HEATR9
HECW1-IT1
HEPN1
HES3
HIC1
HLA-DMA
HLA-DPB2
HLCS
HMCN2
HMGCL
HMGCR
HMGN2
HNF1A
HNF1B
HNF4A
HNRNPC
HNRNPR
HRCT1
HRNR
HS3ST6
HSD17B3
HSF4
HSP90AB5P
HSPC102
HTR1A
HTR1B
HTR2A
HTR3A
HTR3B
HTR3C
HTR6
IAH1
IFNA13
IFNA6
IFNAR2
IFNB1
IFNL2
IFNL3
IFNLR1
IFNW1
IFT43
IFT74
IGFL4
IGSF11
IGSF9B
IL12A
IL12B
IL12RB1
IL13
IL17B
IL17C
IL17D
IL17F
IL17RD
IL17REL
IL20RB
IL22RA1
IL23A
IL25
IL27
IL3
IL31RA
IL34
IL36A
IL36G
IL9
IL9R
IMPDH1
INHBB
INHBC
INHBE
INO80E
INPP5E
INSC
INSL3
INTS3
INTS4
IQCB1
IRAK1
IRF5
IRF7
ISCA1
ISG15
ISG20
ISX
ITGA2B
ITGB7
IZUMO4
JADE3
JAKMIP1
JAKMIP3
KBTBD13
KCNG4
KCNJ11
KCNK4
KCP
KCTD11
KCTD19
KDM1A
KHK
KIAA1147
KIAA1755
KIAA2012
KIF19
KIR2DL1
KIR2DL5A
KIR2DS4
KIR3DL2
KLF13
KLHL35
KLK10
KLK2
KLK6
KLKP1
KMT5A
KNCN
KNOP1
KRT12
KRT14
KRT17P5
KRT2
KRT5
KRT87P
KRT9
KRTAP24-1
KRTAP27-1
KRTAP5-1
KRTAP5-3
KRTAP5-6
KY
L3MBTL3
LACRT
LAT
LCA10
LCAT
LCK
LCN12
LCN15
LCN6
LCNL1
LDLRAD1
LDLRAD2
LEFTY1
LEFTY2
LGALS7B
LGR6
LHB
LHCGR
LHX8
LHX9
LINC00083
LINC00114
LINC00302
LINC00311
LINC00313
LINC00334
LINC00469
LINC00523
LINC00527
LINC01547
LINC01558
LINC01602
LINGO4
LIPA
LKAAEAR1
LMAN1L
LMBR1
LMTK3
LOC100127955
LOC100128035
LOC100128310
LOC100128644
LOC100128979
LOC100129476
LOC100129581
LOC100129648
LOC100130071
LOC100130156
LOC100130370
LOC100130433
LOC100130857
LOC100131170
LOC100131195
LOC100131232
LOC100131373
LOC100131497
LOC100131756
LOC100131763
LOC100131792
LOC100131943
LOC100132005
LOC100133106
LOC100133207
LOC100288160
LOC100288869
LOC100291105
LOC100506557
LOC100507191
LOC100507646
LOC100509780
LOC101928953
LOC102723701
LOC105370792
LOC105375092
LOC105379252
LOC107985946
LOC155060
LOC220077
LOC284009
LOC284241
LOC284912
LOC285696
LOC286359
LOC387720
LOC399898
LOC399900
LOC400002
LOC400707
LOC400870
LOC400943
LOC400968
LOC401123
LOC401296
LOC401410
LOC401433
LOC401554
LOC440313
LOC440792
LOC440867
LOC440896
LOC441178
LOC441268
LOC541467
LOC541472
LOC554174
LOC554223
LOC613206
LOC642316
LOC642696
LOC643659
LOC643923
LOC644083
LOC645010
LOC645769
LOC646383
LOC647115
LOC647983
LOC692247
LOC728283
LOC729173
LOC729866
LOC79160
LOC79999
LOR
LPAR2
LPEQ6126
LPIN3
LRIT2
LRRC14B
LRRC17
LRRC18
LRRC24
LRRC38
LRRC3B
LRRC52
LRRC73
LSM6
LSM8
LTB
LTB4R
LY86-AS1
MAD1L1
MAEA
MAGEB16
MAMDC4
MAP3K14
MAP3K14-AS1
MAP3K19
MAPK15
MAPRE2
MAPT
MAPT-AS1
MARCO
MASP2
MAT1A
MATN1-AS1
MBOAT4
MC3R
MCCD1
MCHR1
MCHR2
MCTS1
MDP1
MED11
MED27
MED8
MEFV
MEOX1
MESP2
METTL13
METTL23
MFSD2B
MGC10814
MGC20647
MIA
MIGA2
MIR34AHG
MIRLET7BHG
MLN
MLNR
MMD2
MPL
MPPED1
MPZ
MRAS
MRFAP1L1
MRGPRE
MRM2
MROH6
MROH7
MRPL20
MS4A13
MS4A15
MSGN1
MTFP1
MTFR1L
MTNR1A
MTNR1B
MTRF1
MUC17
MUC21
MUT
MUTYH
MYBPC3
MYH7
MYO3B
MZT2B
NAAA
NANOS2
NANOS3
NCBP2
NCR1
NEFM
NFATC4
NGDN
NGF
NIPAL4
NKX2-1
NLE1
NMB
NMNAT3
NMS
NODAL
NOS2
NOS2P3
NOX1
NPC1L1
NPDC1
NPPB
NPW
NPY2R
NQO2
NR0B1
NR0B2
NR2C1
NR2E1
NR2E3
NR5A1
NRG2
NRG3
NRTN
NT5C1B
NTM
NTRK1
NUDT17
NUGGC
NUTM2A
NUTM2G
NWD1
NXPE4
OBSCN
OCIAD1
OCM
OPALIN
OPCML
OPN1MW
OPN4
OPRD1
OPRL1
OR10A3
OR10A6
OR10G2
OR10G3
OR10G4
OR10Q1
OR10T2
OR10V1
OR13C8
OR13C9
OR1B1
OR1M1
OR2AE1
OR2AT4
OR2B11
OR2G3
OR2G6
OR2T10
OR2T11
OR2T35
OR2T8
OR2W5
OR2Y1
OR2Z1
OR4D9
OR51D1
OR51I2
OR52I1
OR52K2
OR52M1
OR52R1
OR5C1
OR5P1P
OR6S1
OR6V1
OR7D4
OR8S1
OR9Q1
OSGIN1
OSM
OTOL1
OXLD1
PABPC1L2A
PACS2
PAGE5
PAK2
PAK5
PAPD5
PARD6A
PARP2
PASD1
PAX3
PCCA
PCSK1
PDCD1
PDE1B
PDE4C
PDE6B
PDIA2
PDX1
PELI3
PEX12
PF4V1
PFN3
PGAM2
PGLYRP1
PGLYRP4
PGPEP1L
PI3
PIK3CD
PIK3R5
PIK3R6
PIRT
PKD1
PKLR
PLA2G4D
PLAC8L1
PLCG1
PLCH2
PLCXD3
PLIN4
PLP1
PLPPR5
PLXNB3
PMM2
PNLIPRP3
PNMA5
PNMAL1
PNOC
PNPLA7
POU3F4
PP13004
PPBPP2
PPP1R27
PPP2R3B.1
PPP2R3B.3
PRAMEF10
PRAMEF12
PRAMEF14
PRAMEF18
PRAMEF20
PRAMEF5
PRAMENP
PRDM7
PRDX1
PREPL
PRF1
PRLHR
PRMT5
PRNP
PRNT
PROC
PROSER3
PRR25
PRR26
PRSS29P
PRSS53
PRSS54
PRTN3
PRY2
PSD3
PSMB11
PSMD12
PSPN
PSRC1
PTGDR
PTGDR2
PTGER1
PTGER3
PTGIR
PTH2
PTPN20
PTPN5
PTRH2
PTX4
QRFP
R3HDML
RABEP2
RAD17
RADIL
RAET1E
RAPGEF3
RASGRP2
RASSF10
RB1
RBFOX2
RBP2
RBP5
REC8
RELB
RETN
RFWD2
RFX4
RGR
RGS8
RHO
RHOXF2B
RIBC1
RIPPLY2
RLN3
RNASE13
RNASEL
RNF187
ROBO3
ROM1
RORC
RPAIN
RPF2
RPL22L1
RPL31
RPP14
RPP38
RPS13
RSPO1
RSPO4
RTP2
RUNX2
RXFP3
RYR1
S100A1
S100A2
S100A5
S100A7L2
SAG
SBK1
SBK2
SC5D
SCGB2B2
SCGB3A1
SCMH1
SCN3B
SCN4A
SCN5A
SCN8A
SCNN1A
SCRT1
SEMA4D
SEMA6B
SEMA6C
SEPT5-GP1BB
SERBP1
SERPINA11
SERPINI2
SFI1
SFT2D1
SFTPA1
SFTPB
SFTPD
SGCB
SHBG
SHH
SHISA2
SHISA3
SHOX
SIGLEC8
SIKE1
SIRT3
SLC10A2
SLC10A7
SLC12A1
SLC12A3
SLC12A6
SLC17A3
SLC22A2
SLC25A51
SLC29A4
SLC35D3
SLC35E4
SLC35F3
SLC3A1
SLC45A1
SLC45A2
SLC47A2
SLC5A1
SLC5A10
SLC5A5
SLC5A9
SLC6A3
SLC9A4
SLC9A6
SLIT1
SLITRK2
SLURP1
SMAP1
SMIM15
SNAI3-AS1
SNCB
SNED1
SNUPN
SNX21
SNX29
SNX29.1
SNX29.2
SNX29P1.1
SOHLH1
SORCS1
SOX9
SP3P
SPANXN3
SPATA31C1
SPATA31D1
SPATS2L
SPDYC
SPOCK3
SPRN
SRD5A1
SRD5A2
SRRD
SSPO
SSR4P1
SSTR2
SSTR3
SSTR5
STH
STPG3
STUM
SUMO2
SYCN
SYPL2
SYT2
SYTL1
TAC4
TAT
TBC1D26
TBC1D3P5
TBCE
TBX6
TCEAL3
TCEB3CL
TCP11
TDP1
TEFM
TENM4
TESMIN
TF
TG
TH
THPO
THRA
THSD7B
TMEM179
TMEM18
TMEM198
TMEM200B
TMEM211
TMEM244
TMEM262
TMEM52
TMEM82
TMEM89
TMPRSS4
TMPRSS6
TMPRSS7
TNFAIP3
TNFRSF13B
TNFRSF13C
TNFRSF14
TNFRSF18
TNFRSF25
TNFRSF4
TNFRSF8
TNFSF11
TNFSF14
TNFSF9
TNK2
TNRC6B
TOX2
TP53BP2
TPH2
TPO
TRAF3
TRAJ17
TRBV27
TREX2
TRH
TRIM27
TRIM32
TRIM61
TRIM67
TRIM71
TRIM72
TRIM74
TRPT1
TRPV5
TSC1
TSPAN11
TSPY3
TSPYL6
TSTD2
TTC28-AS1
TTC36
TTI2
TTLL9
TTYH1
TUBB3
TUBGCP5
TWISTNB
TXNDC2
TYMP
UAP1L1
UBASH3A
UBE2L3
UBXN2B
UCN
UCN3
UMOD
UMODL1
UMPS
UNC45B
UNC80
UNC93B1
UNCX
USP14
USP44
VASH2
VGF
VHL
VHLL
VMAC
VN1R3
VPS37D
VPS54
VSIG8
VWA5B1
WASIR2
WDR62
WFIKKN1
WIPF3
WTIP
XCL1
XKR7
YARS2
YIF1B
ZAP70
ZC3H18-AS1
ZCCHC11
ZCCHC9
ZDHHC19
ZGPAT
ZKSCAN2
ZNF112
ZNF121
ZNF205
ZNF239
ZNF284
ZNF37A
ZNF385C
ZNF473
ZNF557
ZNF585A
ZNF613
ZNF629
ZNF648
ZNF697
ZNF75A
ZNF780A
ZNF787
ZNF846
ZNF99
ZNRD1
ZSCAN2
ZSCAN26
ZSCAN5B
nodeName
ABCD1
ACVR2B
BCL2
BICD2
CD200
CRIM1
DIAPH1
DNASE1L1
EIF4H
FAM214B
GNA11
GPR108
GRN
INSR
JMJD8
KIAA2013
NAA60
NDEL1
NR1H2
PDPK1
PFKL
PLXNB2
POR
RHBDD2
RMDN3
SEMA3B
SLC35A2
SLC35E1
SLC38A10
SLC3A2
SLC44A2
SREBF1
SUMF2
TINCR
TMEM30B
TTC7B
ZFYVE27
nodeName
CHI3L2
DDX58
GBP2
IFI44L
IFIH1
IFIT3
IFITM1
IRF1
IRF9
MX1
MX2
OAS1
OAS2
PLSCR1
RSAD2
TRIM22
HFE
CXCR6
SEMA4B
STC2
PDK1
