# Supplementary material for: Exploration of the molecular characteristics and potential clinical significance of shared immune-related genes between preterm preeclampsia and term preeclampsia
Source: BMC Pregnancy Childbirth. 2024 Aug 15;24:543. doi: 10.1186/s12884-024-06526-8 (PMC11328443; doi:10.1186/s12884-024-06526-8)
Supplement: Supplementary file 4 — Supplementary Material 4 [file 12884_2024_6526_MOESM4_ESM.xlsx]

## Sheet: Sheet1
HFE
HSPA2
PROCR
XCL1
CCL8
MX1
LTF
RBP7
LEP
MX2
SOD1
TNFRSF10B
LIMS1
CCL28
NDRG1
IRF9
HMOX1
RSAD2
OAS1
SERPINA3
ACKR2
CXCR6
LTBP1
MIF
LYN
NFKBIA
PIK3R1
PIK3CB
IFITM1
C5
SEMA3D
SEMA4B
SEMA4C
SEMA7A
GPR32
CGB3
CGB5
CRH
CSH2
CSHL1
GREM2
GUCA2A
INHA
INHBA
STC2
ENG
FLT1
GPER1
IL1RAP
OPRK1
OSMR
TNFRSF10D
SH3BP2
MAP3K8
CTLA4
PDK1
